# Supplementary material for: Emodin repairs interstitial cells of Cajal damaged by cholelithiasis in the gallbladder
Source: Front Pharmacol. 2024 Sep 18;15:1424400. doi: 10.3389/fphar.2024.1424400 (PMC11445038; doi:10.3389/fphar.2024.1424400)
Supplement: Supplementary file 1 [file DataSheet3.xls]

## Sheet: 2016.03.07-豚鼠胆囊组织，四个
1.Detection of Protein Concentration
	1	2	3	4	5	6	7	8	9	10	11	12
A	0.082	0.083	0.241	0.24	0.333	0.327	0.425	0.427	0.511	0.513	0.603	0.605
B
C	0.378	0.375	0.379	0.329	0.331	0.332	0.41	0.415	0.413	0.405	0.408	0.406
	Standard Curve	Detecting OD Value	Actual OD Value								Samples No.	Detecting OD Value	Actual OD Value	Sample Concentration	Sample Loading Volume
	0	0.0825									N	0.377333	0.294833	10.0367	4.98171
	0.2	0.2405	0.158								HCD2M	0.330667	0.248167	7.98091	6.26495
	0.4	0.33	0.2475								E2W	0.412667	0.330167	11.5932	4.31286
	0.6	0.426	0.3435								E4W	0.406333	0.323833	11.3142	4.41921
	0.8	0.512	0.4295
	1	0.604	0.5215
2.Western Blotting
	Anti-body	Manufacturer	Category No.	KD
	β-actin	Boster, Wuhan, China	BM0627	42KD
	C-KIT	affymetrix	14-1172	117KD
	SCF	abcam	ab64677	37KD
SCF
C-KIT
β-actin
	N	HCD2M	E2W	E4W
SCF	159021080	40397765	120027484	156365740
C-KIT	149466716	28746283	98219376	151243531
β-actin	193898671	187746838	190660641	196637951
SCF/β-actin	0.820125	0.215171	0.629535	0.795196
C-KIT /β-actin	0.77085	0.153112	0.515153	0.769147
