# Supplementary material for: Emodin repairs interstitial cells of Cajal damaged by cholelithiasis in the gallbladder
Source: Front Pharmacol. 2024 Sep 18;15:1424400. doi: 10.3389/fphar.2024.1424400 (PMC11445038; doi:10.3389/fphar.2024.1424400)
Supplement: Supplementary file 2 [file DataSheet2.xls]

## Sheet: Sheet1
1.Detection of Protein Concentration
	1	2	3	4	5	6	7	8	9	10	11	12
A	0.08	0.086	0.231	0.225	0.313	0.315	0.405	0.401	0.491	0.49	0.569	0.562
B
C	0.402	0.391	0.412	0.409
D	0.403	0.398	0.408	0.406
E	0.406	0.406	0.414	0.41
	Standard Curve	Detecting OD Value	Actual OD Value								Samples No.	Detecting OD Value	Actual OD Value	Sample Concentration	Sample Loading Volume
	0	0.083									N	0.403667	0.320667	12.2196	4.09178
	0.2	0.228	0.145								HCD2M	0.398333	0.315333	11.9686	4.17759
	0.4	0.314	0.231								E2W	0.411333	0.328333	12.5804	3.97444
	0.6	0.403	0.32								E4W	0.408333	0.325333	12.4392	4.01955
	0.8	0.4905	0.4075
	1	0.5655	0.4825
2.Western Blotting
	Anti-body	Manufacturer	Category No.	KD
	β-actin	Boster, Wuhan, China	BM0627	42KD
	C-KIT	affymetrix	14-1172	117KD
	SCF	abcam	ab64677	37KD
SCF
C-KIT
β-actin
	N	HCD2M	E2W	E4W
SCF	152645280	52819014	111868294	158699336
C-KIT	141208662	37172056	90030254	145527833
β-actin	195282420	192026265	191240949	188369269
SCF/β-actin	0.781664	0.275061	0.58496	0.842491
C-KIT /β-actin	0.7231	0.193578	0.470769	0.772567
