# Supplementary material for: Emodin repairs interstitial cells of Cajal damaged by cholelithiasis in the gallbladder
Source: Front Pharmacol. 2024 Sep 18;15:1424400. doi: 10.3389/fphar.2024.1424400 (PMC11445038; doi:10.3389/fphar.2024.1424400)
Supplement: Supplementary file 3 [file DataSheet1.xls]

## Sheet: Sheet1
1.Detection of Protein Concentration
	1	2	3	4	5	6	7	8	9	10	11	12
A	0.077	0.074	0.186	0.186	0.292	0.295	0.393	0.387	0.483	0.474	0.576	0.581
B
C	0.286	0.439	0.299	0.378
D	0.292	0.408	0.288	0.367
E	0.279	0.422	0.297	0.348
Standard Curve	Detecting OD Value	Actual OD Value								Samples No.	Detecting OD Value	Actual OD Value	Sample Concentration	Sample Loading Volume
0	0.0755									N	0.285667	0.210167	7.9244	6.30963
0.2	0.186	0.1105								HCD2M	0.423	0.3475	13.5876	3.67982
0.4	0.2935	0.218								E2W	0.294667	0.219167	8.29553	6.02734
0.6	0.39	0.3145								E4W	0.364333	0.288833	11.1684	4.47692
0.8	0.4785	0.403
1	0.5785	0.503
2.Western Blotting
	Anti-body	Manufacturer	Category No.	KD
	β-actin	Boster, Wuhan, China	BM0627	42KD
	C-KIT	affymetrix	14-1172	117KD
	SCF	abcam	ab64677	37KD
SCF
C-KIT
β-actin
	N	HCD2M	E2W	E4W
SCF	168239991	67087964	95454620	157103348
C-KIT	159430472	49105632	80041817	145559505
β-actin	194440094	196911789	189015685	193706642
SCF/β-actin	0.865254	0.340701	0.505009	0.811037
C-KIT /β-actin	0.819946	0.249379	0.423467	0.751443
